# Supplementary material for: Integrin α5β1 Activation by PHSRN Peptide Elicits Neuroprotection and Functional Recovery in Parkinson’s Disease Mice
Source: Antioxidants (Basel). 2026 Jun 30;15(7):822. doi: 10.3390/antiox15070822 (PMC13405216; doi:10.3390/antiox15070822)
Supplement: Supplementary file 1 [file antioxidants-15-00822-s001.zip]

Archive with 1 entries (1 files):
- antioxidants-4328899-supplementary.pdf
